# Supplementary material for: Engineered hydrogel reveals contribution of matrix mechanics to esophageal adenocarcinoma and identifies matrix-activated therapeutic targets
Source: J Clin Invest. 2023 Dec 1;133(23):e168146. doi: 10.1172/JCI168146 (PMC10688988; doi:10.1172/JCI168146)
Supplement: Supporting data values [file jci-133-168146-s094.xlsx]

## Sheet: 1c
	Matrigel	0.5 mg/mL	0.8 mg/mL	1.2 mg/mL	3.0 mg/mL	4.3 mg/mL
	96.78	70.49	394.4	1011	1802.37	3120.65
	65.49	132.1	362.3	997.2	1811.14	2765.25
	62.26	108.3	310.7	972.5	1759.61	2740.33

## Sheet: 2a
	100 Pa	350 Pa	1000 Pa
		14571.7	28305.3
		11282.5	71227.3
		52276	40876.4
		13688.5	17689.7
		31008.7	31306.1
		34811.6	17022.8
	23276.8	25241.3	27494.2
	14346.4	10759.8	10795.8
	25592.8	15599	43588.8
		11048.2	14986.2
	11606.9	35271.2	10651.6
		45490.3	36190.4
		32243.3	50311.5
		15941.4	13093.8
		10165	25214.3
		13805.7	18726
		53681.8	18834.1
		13796.7	11733
		17851.9
		18059.1	14688.8
		11219.4	13219.9
	19960.6	10237.1	14130.1
	13120.8	11021.1
		11435.7
	10931	13832.7	13580.4
		15644	18374.5
		10390.3	11408.6
			16869.6
	42453.4	21835	14229.2
		76679.2	23042.5
	18446.6	24169	10750.8
		28287.2	13913.8
	12021.4	10949	16518.2
		26683.2	27196.8
	11516.8	27431.1	12652.2
		14923.1
	14914.1	17518.4
	10471.4	32919.2	20438.2
	11138.3	12643.2	44057.4
		10732.8	11615.9
		13931.9	15608
	14806	33378.8
	10579.6	11417.6
	20735.6	15013.2	12823.4
	12526		37596.2
		41975.8	12165.6
	21294.3	11363.6	14625.7
		23511.1	34099.7
			46769.9
	12769.4	21402.4
	29503.8
		27160.8
		17554.5
	18554.8	54384.7
		23394	11003.1
	35838.9		20942.8
	22015.2	20221.9
			25016.1
	11480.7	22528.9
			11057.2
			21150.1
			20501.3
	12039.4	10002.8
		11805.1
			24502.4
		11742
		39695.9
		21555.6	15680.1
	13156.9	16437.1	13598.4
	12580.1	14274.3
	19176.6	23727.4
		15049.3
	30567.2	10534.5
		14013
		11958.3	25547.7
		21988.2
	13346.1	19392.8
		13490.3
		12670.2	11958.3
	20285	18834.1	29575.9
		19519
		37037.5
			31549.4
		10264.2
		29188.4	16437.1
	11507.7	14833
		14058	30954.7
		14887.1	17545.5
	12544.1	13526.3	10318.2
		12336.8
		31161.9
		24799.8	14229.2
			14085
		15364.7
	17707.7		10300.2
		11399.6
		18789.1	14454.5
	40119.4		14697.8
	10786.8	10498.5	31026.8
		13940.9
	11219.4		30675.3
			14878.1
	13219.9
		20528.3	11642.9
	12156.6		11120.2
	13003.7	18807.1	23934.7
	10931
		12354.8	15058.3
	22051.3
			15680.1
	18167.3
			12760.3
	13544.4
	11516.8	11156.3	28242.2
	20447.2	15166.4	12904.5
		12345.8	10282.2
	20140.8	23033.5	10588.6
	12273.7	26160.5
			20960.9
	15941.4	11760.1	16779.5
			26250.6
	17842.9	11886.2	23457.1
			13787.7
		19383.8	13715.6
	10705.7	11462.7	11895.2
	16049.6	10101.9	13481.3
		29179.4	58539
		36839.2	18924.2
	14121.1	17401.3	17626.6
	12237.7	17969	13976.9
	25836.1	11769.1	18662.9
	32684.9	29404.7	17365.2
	23348.9	10327.2	12760.3
	17419.3	32270.3	16139.7
	11507.7	10525.5
		12823.4
		15986.5	19239.7
	12976.6	21132.1	15058.3
		17815.8	14905.1
		21032.9	12255.7
		11733
			13814.7
	27566.3
	39479.6		10885.9
	17347.2		15166.4
	17410.3
	10669.7	12607.2	12300.8
			13760.6
		12733.3	23385
	11814.1	10786.8	10570.5
	23934.7		11922.3
		21005.9
		20762.6	14733.9
			26656.2
	28233.2		11651.9
			33595
	16932.7		14103.1
		11138.3	14778.9
			16473.1
	20023.7
			22312.6
		15788.2
	25773
	15698.1	11318.5	14193.2
	12616.2		14013
	13283	13715.6	17815.8
			12237.7
		14247.3	26142.5
		33108.4	11093.2
	30359.9	25088.1
		13868.8
	10940	11859.2	12165.6
	19744.3
		13850.7	20861.7
	19474	20059.7	12769.4
		13093.8
	34559.3	11534.8	18608.8
	15653.1	15094.3	10642.6
		23430	49635.6
	24493.4	13283	37181.6
		20744.6	12517
	25520.7	12526	12309.8
	15914.4	31396.2	24799.8
		15635	10264.2
	28891	26133.5
	19663.2	30702.3	10967.1
	18347.5	26250.6	17860.9
	10174	26385.8	13706.6
			11913.3
	14229.2	12093.5
		35253.2	10354.3
		21276.3	26701.2
	10372.3	15860.3
		18113.2
		12715.3
	23619.3	24430.3
		32612.8	10867.9
		14409.5	10904
	11084.2	12138.6	16274.9
	20726.6	19771.3	15094.3
		13625.5	10922
	14400.5
		41804.6	10354.3
		39398.5
		24042.8
		13084.8	22871.3
		20104.8	11066.2
		15581	12760.3
		31134.9	19600.1
		28701.8
		13652.5	24709.7
		18302.5
		17806.8	11660.9
		69055.5	19266.7
	12589.1	32261.3
		48076.6	20537.3
	13823.7	55385	19708.3
		21321.3	15544.9
	22889.3	16563.2	19014.4
	10786.8	15166.4	41606.3
		45138.8	13256
		14130.1	27953.8
	11345.5	29197.4	12066.5
		16157.7	10958
		66748.5	14815
		20149.8	33279.6
		34955.8	77841.7
		22943.4	14112.1
		10651.6
	12805.4		13265
		10065.9	17293.2
		12616.2	18879.2
		19365.8	16337.9
		11805.1	28377.4
		14517.6	24916.9
	11165.3	15995.5	16806.5
		14670.8	32225.3
		20285	22483.8
		28539.6	12481
		17239.1	14679.8
		30702.3	11958.3
		27277.9	12255.7
		13310.1	16617.3
		10300.2	26016.3
		31621.5
		24349.2	26385.8
		75931.3	14472.5
		42354.3	23853.6
		23159.7	11976.3
		28855	32396.5
		33802.3	56015.8
		11120.2	21051
		14337.4	28764.9
		19419.9	14364.4
		22871.3	11949.3
		11597.9	25295.4
		12517	10074.9
	14833	10372.3
		10092.9	18338.5
			19212.6
			10228.1
		22961.4
			18185.3
	17473.4	10264.2	12372.9
		19032.4
		21844
		18518.7
		37001.4
			13174.9
		13093.8
			13607.4
		16644.3
		19843.4
			10228.1
		10354.3
	40642.1	11904.3	14319.3
		11057.2	12508
		23574.2
	11030.1	12030.4	18050.1
			27431.1
	10327.2		11543.8
		15193.5
		16094.6	15103.4
		22799.2
	10768.8
	15247.5	34937.8	34748.5
	11994.4		11246.4
	16022.5		29278.5
			12850.5
	14355.4
			21465.5
	17410.3	10840.9
			15508.9
	14661.8
		26115.5	23529.1
	11129.3		10264.2
		10327.2	26935.5
	13409.2	13796.7	12282.7
	13319.1	20158.8	15400.7
		29368.6	11066.2
		33928.5	37551.1
	16139.7	12318.8	10408.3
	18536.8	17004.8	20420.2
	19338.8	12318.8
		12048.4
		22096.3	40588
	28080	26322.7	21042
		19338.8
		11129.3
	12652.2
	11471.7
		28359.3
		30242.7
	54186.4	13346.1	15959.4
			18113.2
		22925.4	21898.1
	11624.9		21627.7
	10831.9		10183
	10660.7
	30612.2		19257.7
	10237.1	12814.4
		10876.9	12580.1
	17293.2		10525.5
			19446.9
		12490	11525.8
			12562.1
		28873
		16184.7	17644.6
			10273.2
		23781.5	14842
	19474	15022.2
	12580.1
		14292.3
			13580.4
		37461	11228.4
		20258	27602.4
	18527.7		23682.3
	10318.2	13382.1	24232
			11165.3
		16202.8
	11606.9	16274.9	11579.8
	21501.5		12030.4
			36100.3
	21582.7	13886.8
	10390.3	11805.1
		17094.9
		16680.4
		10471.4	17617.6
	21925.1	16662.3
	12814.4
	12670.2	16572.2	12832.4
		22610	15977.5
	26773.3	22943.4	10444.4
		18059.1
		12084.5	10552.5
	15833.3	17680.7	33081.4
		19789.4
		17446.4
		38722.6	15581
		11183.3	14211.2
		23817.5	23925.7
	28855	14652.8	15013.2
	12994.6	11084.2	20465.2
	13544.4	14211.2	15400.7
		10579.6
	28152.1	19077.4	20158.8
	11075.2	21943.1	20897.8
			17158
	23826.5	33955.5	20483.2
	13787.7		50176.3
	17905.9	21213.2	13066.7
	19014.4	13409.2
		28972.1
	14319.3	20375.1	13463.2
		20636.4	18689.9
	19744.3		12670.2
		22366.7	16103.6
	23574.2		10038.9
	27476.2		18059.1
	24628.6		39425.5
		10264.2	18275.4
		27917.8	15553.9
	22375.7	32072.1	10056.9
		14463.5	10101.9
	22411.7		26755.3
	19825.4	10300.2	58890.5
	10696.7	40741.2	13886.8
	21222.2		22988.5
			10210.1
		12976.6
	10849.9	15130.4
		29512.8
		10741.8	24844.8
		14715.9
		14319.3	25286.4
		10958	26187.6
	11733	69118.6
		27413.1	22474.8
		14508.6
		23718.4	10561.5
		11480.7	14319.3
		62720.4
		11183.3	16013.5
		16013.5	16229.8
		13616.4	11165.3
		13138.8	15139.4
		18996.3
		26052.4
	28440.4	13985.9
		13364.1	31486.3
		11913.3
	48806.5	27710.5	10336.2
		28602.6
		16392
			11751.1
		10904	15202.5
		11462.7	21005.9
		20591.4	22213.5
		36722.1
	11246.4	11444.7
	11372.6
	10705.7	19762.3	13850.7
	11048.2	14454.5
	13039.7
	18041.1	12318.8	14238.2
	14382.4	55276.8	14769.9
	30774.4	18185.3
	17347.2
		31107.9
		15373.7	16779.5
		34045.6	11850.2
	10597.6
		48617.3	12435.9
	11030.1		35532.5
			19032.4
		13445.2	13850.7
		14751.9	18041.1
		15878.3	11886.2
		37136.6	25169.2
		18194.3	22952.4
	11156.3		12255.7
		20627.4	20447.2
		10038.9	28197.1
		53051	10065.9
		31098.8	21979.2
		10255.1	20312
		11922.3	29206.4
		15301.6	10336.2
		30008.4
	19735.3	20699.5
		10399.3	31982
	12174.6	13274	14211.2
		29467.8	11003.1
	18509.7	17140	13625.5
	11489.7	18347.5	10967.1
	10642.6	12976.6	27692.5
			10786.8
		18329.5	33279.6
	16869.6		18338.5
	15590		35784.9
	11363.6		16229.8
	10994.1	12751.3	38254
			21060
		11733	19248.7
	17383.3		12796.4
			14499.6
	35397.4		14697.8
	12102.5		48626.3
	22258.5		12219.7
	18014.1	16761.5	11282.5
	13670.5		19870.5
			11048.2
	11922.3	10489.4
	10922		11552.8
		11931.3	18122.2
			24141.9
	14364.4	10020.8	34649.4
		50455.6	12814.4
			65523
		21294.3	18572.8
		18068.2	14878.1
	13724.6		17058.9
	11579.8		10020.8
	11048.2	13751.6	42291.2
			23069.6
	13292	22006.2	16761.5
	17915		17996.1
	12426.9		15013.2
	14517.6		12156.6
			14598.7
	19528		22736.1
			22312.6
			33324.7
			16968.7
			22889.3
	11228.4		12381.9
			11390.6
			20564.3
	13607.4	11940.3	10714.7
	24934.9	18347.5	16365
	23330.9		17743.7
	14562.7		12958.6
		11976.3	15725.1
			18410.6
	28773.9	16986.8	10759.8
		14959.2	41281.9
	18230.4		35289.2
			16058.6
		11192.3	27359.1
	14860	22141.4	14968.2
	20519.3		31711.6
			10678.7
			22808.2
			38055.8
	18726		15301.6
	19212.6
	11751.1		15644
	14310.3		36406.6
	19050.4
	13697.5	13229	49257.1
	15292.6
	11264.4
	29738.1		20312
			17194
			13111.8
	29900.3		17383.3
	29134.3	10255.1
	15481.8
	10336.2	28692.8
	20420.2	25719
	11372.6		10192.1
	17725.7
			17455.4
	19681.2		15815.3
		15022.2	11390.6
	10687.7	11516.8	14941.1
		11769.1	14932.1
	12075.5	13147.8
	16103.6	13120.8
		10876.9	24781.8
		12255.7	13265
	29305.5	14896.1	25953.3
		10813.9	13643.5
	12291.7	33243.6	15581
	23664.3	11769.1	18329.5
	16437.1		25737
			11453.7
		11976.3	17221.1
		30071.5	43823.1
		19951.6
		10327.2
	11516.8	13652.5	13346.1
	16824.6	28043.9	16509.2
		10579.6
		30819.5	11048.2
	10489.4	22943.4	10345.3
	10390.3	19564.1	21627.7
		14220.2	11480.7
		11417.6	19528
	11733	21844
		20591.4	18374.5
			21123.1
		13931.9
		23096.6	23844.6
	17094.9
	15761.2		11715
			12057.4
	10967.1	27701.5
		23312.9
		16608.3
	12102.5	14139.1
		13490.3
	11399.6	13075.8
	13346.1	26457.9
			13463.2
	12435.9
	12021.4	20041.7
	19401.9	12111.5
	31179.9	11642.9
	30558.2	32748
	14508.6
	20294	18068.2
		16040.6
		17185	11724
		20086.7
	15995.5	14508.6
	10588.6
	25773	21744.9	11778.1
	14806		13292
		63279.1
		20086.7
			24628.6
	10273.2		12390.9
		37226.7	10696.7
		11859.2
		14941.1
			16608.3
		23276.8	21123.1
			23493.1
		12490
		11624.9	13796.7
		10156
			26872.4
		10723.7	11895.2
		10967.1
		14995.2
		19897.5	15950.4
		16770.5	16022.5
		23060.5
		24132.9
		10516.5	23484.1
		18176.3	13508.3
		37695.3	28233.2
		11507.7	35379.3
		12048.4	17482.4
			10011.8
	23366.9	13265	46562.7
		16689.4	12778.4
			19726.3
	18500.7
	13129.8		24475.4
			42678.7
	23781.5
	30305.8	12363.8
	16518.2		13030.7
	24916.9
	41831.6	12751.3	18726
	19780.3	12607.2
			15031.3
		14562.7
	10345.3	25664.9
		36181.4
	14787.9		43715
		15671.1
		31882.8	17680.7
		20879.8	16977.8
	16698.4		34397.1
	11543.8		19645.2
	12913.5		17338.2
	20960.9		15860.3
	17689.7	20717.5
		16157.7
	12129.5		23484.1
		29738.1	29882.3
	17887.9
		20176.9	15779.2
	25304.4	36406.6
	11444.7	10913	27854.7
			66451.1
		13219.9
		22303.6	21438.5
	12607.2	16013.5	30332.9
		10264.2
		12273.7	25304.4
	18572.8	17230.1	37983.7
		12417.9	27431.1
	16896.6	12327.8	11733
		57043.1	26503
		16076.6	12877.5
	29233.5	11868.2	20546.3
		12399.9	31982
		18590.8
	11859.2	13301	41669.4
	14265.3	17103.9	19933.5
	11012.1	10931	18798.1
	18644.9	11426.6	25169.2
			30990.7
	16464.1		18311.5
	10327.2	13931.9	20474.2
			42552.5
			33126.4
		15905.4	56403.3
		19483	24169
		17482.4	18284.4
		18185.3	15806.3
	10597.6	12075.5	34730.5
	11156.3		42156
	11327.5		25682.9
	12264.7	28665.7
	16455.1		10949
		11498.7	12841.5
	12778.4	13490.3	43084.2
	21168.1	32666.9	28764.9
		15914.4	15941.4
			11796.1
		24583.5	11697
		31504.4	11552.8
		28656.7	23718.4
		12508	48869.6
		14661.8	10741.8
		32189.2	72660.1
		10453.4	17067.9
		12481	13274
		66126.7	55430
		11354.5	32666.9
		33559	12327.8
		28314.3	13418.2
		16806.5	17716.7
		13346.1	36911.3
		15671.1
		11597.9
			11751.1
		28954.1	22736.1
		18545.8	12814.4
			19546
			12435.9
			14076
			11841.2
			18969.3
			10138
			12994.6
			11318.5
			12967.6
			14580.7
			11012.1
			14616.7
			14418.5
			26548
			11588.8
			11976.3
			35775.8
			10579.6
			40876.4
			16112.6
			14959.2
			18617.9
			22691.1
			13976.9
			16608.3
			16130.7
			18014.1
			10759.8
			11255.4
			12859.5
			20321
			10588.6
			14634.8
			13841.7
			45355.1
			10579.6
			22366.7
			10120
			10723.7
			28377.4
			22051.3
			15599
			12363.8
			22069.3
			16356
			14688.8
			13201.9
			14481.6
			22357.6
			11579.8
			62314.8
			12517
			12724.3
			15968.5
			16932.7
			16112.6
			14697.8
			13174.9
			23547.2
			11210.4
			24430.3
			17275.1
			13787.7
			20564.3
			12805.4
			11606.9
			16356
			25908.2
			10507.5
			25556.7
			43165.3
			14328.4
			12444.9
			26935.5
			14003.9
			10192.1
			32991.3
			16310.9
			10723.7
			42849.9
			11048.2
			13265
			28314.3
			34388.1
			11642.9
			38073.8
			19600.1
			15653.1
			11886.2
			11967.3
			21402.4
			64351.4
			11967.3
			12778.4
			10020.8
			64405.5
			13003.7
			19600.1
			13201.9
			23691.4
			21267.2
			13454.2
			34496.2
			10165
			12426.9

## Sheet: 2b
	100 Pa	350 Pa	1000 Pa
	101	171	178
	76	151	172
	82	128	150
	37	57	108

## Sheet: 2d
	100 Pa	350 Pa	1000 Pa
	15.9091	46.3663	67.3759
	26.7442	2.76555	71
	50.4065	16.5651	16.9811
	22.807	47.2344	0
		48.1412	50
			69.8413
	10		66.6667
	0	34.9864	62.069
	0	34.1173	72.7273
		1.76938	60
	18.1818	55.7439
			29.8077
			0
	0	21.8826	40.9091
		10.8115	57.1429
	62.5	2.52083
	32.7869	10.7098	17.284
	39.8734	30.6103	56.4103
	30.7692	68.284	59.2593
	0		47.0588
			56.8627
			42.1053
			20

## Sheet: 3a
		YAP					SOX9
	100 Pa	350 Pa	1000 Pa	Matrigel		100 Pa	350 Pa	1000 Pa	Matrigel
	1.23765	3.86798	6.73648	1.81156		1.11784	1.21823	9.2034	2.77754
	0.51771	2.85445	11.2777	3.36915		0.95326	1.50132	13.9524	5.42108
	1.56069	3.85855	8.46775			0.938444	2.69708	4.61601	1.84442

## Sheet: 3c
	100 Pa	350 Pa	1000 Pa
	7.799	1.92738	11.982
	3.137	5.16766	8.866
		5.20536	3.59
	4.436	4.31985
	3.174	7.47865	9.46
	1.194	2.95118	3.3
		5.72501	3.839
			17.262
	1.501		27.109
			15.586
	4.458	3.24997
		6.52823	8.203
		4.58025	4.46
	7.437	6.98035	18.715
	2.714	4.35382	3.592
	2.547	2.00541
	3.612	6.67094
	1.243	4.8518	8.651
	2.585	3.18596	10.594
			2.315
	3.19	1.82174
	1.57	6.67025	9.406
	0.558	7.13615
	1.87	7.19891
	2.279		10.992
			14.476
			7.96
	2.271
			8.396
	5.258		6.335
			12.009
			9.157
			2.602
			7.78
			8.243
			3.078
			4.508

## Sheet: 3e
	1000 Pa + DMSO	1000 Pa + Verteporfin	100 Pa + DMSO	100 Pa + Verteporfin
	81	18	22	13
	58	12	29	34
	82	35	17	12
	34	16	33	21

## Sheet: 4c
	100 Pa	1000 Pa
	4377.22	18337.6
	1656.77	40153.7
	6384.29	38312
	4262.48	8143.39
	5436.1	75556.8
		61952.2
		100457
		26533.3
		10477.7
		41413.1
		5719.98
		25762.9
		12018.4
		21203.4

## Sheet: 4d
	100 Pa	1000 Pa
	6.25	47.9167
	20.5128	54.717
	0	52.381
	0	43.1373
	25	37.037
	0	45.9459
		51.7241
		75.7576

## Sheet: 4e
	100 Pa	1000 Pa
	10.1518	41.1934
	9.46788	50.7673
	15.3704	65.8709
	25.3126	53.5568
	18.5063	49.924
	12.4065	56.618

[truncated: 20 more sheets: 5c, 5d, 5f, 5g, 5h, 5i, S1a, S1b, S1d, S3e, S3f, S4a, S4b, S5a, S5b, S5c, S6c, S7a, S8c, S8e]
